# Supplementary material for: A Foxp2 Mutation Implicated in Human Speech Deficits Alters Sequencing of Ultrasonic Vocalizations in Adult Male Mice
Source: Front Behav Neurosci. 2016 Oct 20;10:197. doi: 10.3389/fnbeh.2016.00197 (PMC5071336; doi:10.3389/fnbeh.2016.00197)
Supplement: Supplementary File — Syntax decoder R program. This folder that contains the R programs used in the syntax analysis. We have named the collection of programs “Syntax Decoder.” Tables of transitions syllable frequencies are required to be fed to the codes. To help the user understand the data structure, we have included two such example files (containing tables of transitions for LF and AF contexts), which can be used to understand the data structures and to try out the codes. [file DataSheet2.zip]

Archive with 15 entries (12 files):
- Syntax Decoder/
- Syntax Decoder/.DS_Store
- __MACOSX/
- __MACOSX/Syntax Decoder/
- __MACOSX/Syntax Decoder/._.DS_Store
- Syntax Decoder/FoxP2_AF_FE_tab_trnstn_mice.Rdata
- __MACOSX/Syntax Decoder/._FoxP2_AF_FE_tab_trnstn_mice.Rdata
- Syntax Decoder/FoxP2_FE_tab_trnstn_mice.Rdata
- __MACOSX/Syntax Decoder/._FoxP2_FE_tab_trnstn_mice.Rdata
- Syntax Decoder/Syntax Decoder.textClipping
- __MACOSX/Syntax Decoder/._Syntax Decoder.textClipping
- Syntax Decoder/Syntax_Analysis - Tests_For_Differences_In_Dynamics_Between_Contexts.R
- __MACOSX/Syntax Decoder/._Syntax_Analysis - Tests_For_Differences_In_Dynamics_Between_Contexts.R
- Syntax Decoder/Syntax_Analysis - Tests_For_Differences_In_Dynamics_Between_Genotypes.R
- __MACOSX/Syntax Decoder/._Syntax_Analysis - Tests_For_Differences_In_Dynamics_Between_Genotypes.R
