# Supplementary material for: A Foxp2 Mutation Implicated in Human Speech Deficits Alters Sequencing of Ultrasonic Vocalizations in Adult Male Mice
Source: Front Behav Neurosci. 2016 Oct 20;10:197. doi: 10.3389/fnbeh.2016.00197 (PMC5071336; doi:10.3389/fnbeh.2016.00197)
Supplement: Supplementary File — Syntax decoder R program. This folder that contains the R programs used in the syntax analysis. We have named the collection of programs “Syntax Decoder.” Tables of transitions syllable frequencies are required to be fed to the codes. To help the user understand the data structure, we have included two such example files (containing tables of transitions for LF and AF contexts), which can be used to understand the data structures and to try out the codes. [file DataSheet2.zip › Syntax Decoder/Syntax_Analysis - Tests_For_Differences_In_Dynamics_Between_Contexts.R]

	################################################################################	
	### 	R program for testing for transition probablities in Markov models   ### 
	###			(last modified on Aug 28, 2016, Duke University, NC)			 ###
	###        		  (by Abhra Sarkar, abhra.stat@gmail.com)					 ###
	################################################################################   

# Reference: Chabout J., Sarkar A., Patel S., Radden T., Dunson D. B., Fisher, S. E. and  Jarvis E. D. (2016).
# A Foxp2 mutation implicated in human speech deficits alters sequencing of ultrasonic vocalizations in adult male mice. 
# Frontiers in Behavioral Neuroscience


	#######################################################################################
	### 	Testing for differeces in populations across mice, syllables and contexts  	### 
	#######################################################################################

rm(list=ls())
set.seed(1)
library(xtable)
library(lattice)

# Set the working directory to the folder containing the data sets.
setwd("/Users/abhrasarkar/Dropbox/Projects with Dr. D/Mice Data Testing FoxP2/Data Sets")


###########################
###		Load Data Set	### 
###########################

# The file should contain a list comprising tables of transitions for different mice and experimental conditions. See below.
load('FoxP2_AF_FE_tab_trnstn_mice.Rdata')	# comparison between AF and FE
tab_trnstn_mice 			# table of transitions 
tab_trnstn_mice[[1]]		# table of transitions for genotype 1
tab_trnstn_mice[[2]]		# table of transitions for genotype 2
dims1 <- dim(tab_trnstn_mice[[1]])	# start, end, mouse, context
dims2 <- dim(tab_trnstn_mice[[2]])	# start, end, mouse, context
n_group <- c(dims1[3],dims2[3])


###############################################
###		Estimate Transition Probabilities  	###
###############################################

# {d,m,s,u,x} -> {1,2,3,4,5}		
pi_mle_mice <- NULL
for(gg in 1:2)	# genotype
	{
	pi_mle_mice[[gg]] <- array(0,dim=c(5,5,n_group[gg],2)) 		# start, end, mouse, context 
	for(cc in 1:2)	# context 
		{
		for(jj in 1:5)	# starting syllable 
			{
			for(mm in 1:n_group[gg])	# mouse
				{
				pi_mle_mice[[gg]][jj,,mm,cc]  <- tab_trnstn_mice[[gg]][jj,,mm,cc]/sum(tab_trnstn_mice[[gg]][jj,,mm,cc])
				}
			}
		}
	}


###########################
## Define Test Statistic ##
###########################

W_P_Values <- function(pi_mle_mice1, pi_mle_mice2)
	{
	p_values <- matrix(1, 5, 5)	
	for(s1 in 1:5)
		for(s2 in 1:5)
			{
			if((s1==5)&&(s2==5))
				break;
			TStemp <- wilcox.test(pi_mle_mice1[s1,s2,],pi_mle_mice2[s1,s2,], paired=TRUE, exact=FALSE) # paired Wilcoxon test
			p_values[s1,s2] <- TStemp$p.value	# local p-value returned by paired Wilcoxon test
			}	
	return(p_values)
	}
	
PValuesObs <- NULL
for(gg in 1:2)
	{
	PValuesObs[[gg]] <- array(0,dim=c(5,5))		
	PValuesObs[[gg]] <- W_P_Values(pi_mle_mice[[gg]][,,1:n_group[gg],1], pi_mle_mice[[gg]][,,1:n_group[gg],2])
	PValuesObs[[gg]][5,5] <- NA 
	rownames(PValuesObs[[gg]]) <- colnames(PValuesObs[[gg]]) <- c("d","m","s","u","x")
	}

my_palette <- colorRampPalette(c("red2","red","orange","yellow","yellow2","chartreuse3","chartreuse4","darkgreen"))(n = 1000)
myPanel <- function(x, y, z, ...) {
    panel.levelplot(x,y,z,...)
    panel.text(x, y, round(z,3))
	}
	
if(TRUE)	# figure showing observed local p-values
{
library(gridExtra)
lv1 <- levelplot(t(PValuesObs[[1]][5:1,]),outer=T,col.regions=my_palette,xlab="",ylab="",panel=myPanel, main="FoxP2 Mutant",at=seq(0,1,length.out=100))
lv2 <- levelplot(t(PValuesObs[[2]][5:1,]),outer=T,col.regions=my_palette,xlab="",ylab="",panel=myPanel, main="Wild Type",at=seq(0,1,length.out=100))
grid.arrange(lv1, lv2, ncol=2)
}	


#######################
### Zaykin's Method ### combine local p-values to construct global/semi-global tests
#######################

ZaykinT <- function(PValues,indices,tau){
	pvect <- as.vector(PValues)		# Vectorization happens by columns
	pvect <- pvect[indices]	
	return(prod(pvect[pvect<tau]))}


ResampleSize <- 1000
PValues <- NULL
for(gg in 1:2)
	{
	PValues[[gg]] <- array(1,dim=c(5, 5, ResampleSize))
	for(kk in 1:ResampleSize)
		{
		if(kk%%1000==0)
			print(c(gg,kk))
		permutation <- which(sample(1:2,n_group[[gg]],replace=TRUE)==2)
		pi_mle_mice_permuted1 <- pi_mle_mice[[gg]][,,1:n_group[gg],1]
		pi_mle_mice_permuted2 <- pi_mle_mice[[gg]][,,1:n_group[gg],2]
		
		pi_mle_mice_permuted1[,,permutation] <- pi_mle_mice[[gg]][,,permutation,2]
		pi_mle_mice_permuted2[,,permutation] <- pi_mle_mice[[gg]][,,permutation,1]

		PValues[[gg]][,,kk] <- W_P_Values(pi_mle_mice_permuted1, pi_mle_mice_permuted2)
		}
	}
	

tauGrid <- seq(0.05,1.00,by=0.01)	# set of grid points for tau on which ZaykinT is to be computed 
AdjustedPValue <- NULL
AdjustedPValueRows <- AdjustedPValueCols <- NULL
TValuesZaykin <- numeric(ResampleSize)
TobsZaykinRows <- TobsZaykinCols <- numeric(5)
TValuesZaykinRows <- TValuesZaykinCols <- matrix(NA,5,ResampleSize)
for(gg in 1:2)
	{
	AdjustedPValue[[gg]] <- numeric(length(tauGrid))
	AdjustedPValueRows[[gg]] <- AdjustedPValueCols[[gg]] <- matrix(NA,5,length(tauGrid))
	}
for(tt in 1:length(tauGrid))
	{
	print(tt)	# print progress
	for(gg in 1:2)
		{
		for(kk in 1:ResampleSize)
			{
			TValuesZaykin[kk] <- ZaykinT(PValues[[gg]][,,kk],c(1:24),tauGrid[tt])
			for(ii in 1:5)
				{
				Indices <- c(((ii-1)*5+1):(ii*5))
				if(ii==5) {Indices <- c(21:24)}			# no transitions from silence to silence
				TValuesZaykinRows[ii,kk] <- ZaykinT(t(PValues[[gg]][,,kk]),Indices,tauGrid[tt])		# Transpose
				TValuesZaykinCols[ii,kk] <- ZaykinT(PValues[[gg]][,,kk],Indices,tauGrid[tt])
				}
			}
		TobsZaykin <- ZaykinT(PValuesObs[[gg]],c(1:24),tauGrid[tt])
		AdjustedPValue[[gg]][tt] <- length(which(TobsZaykin > TValuesZaykin))/ResampleSize
		for(ii in 1:5)
			{
			Indices <- c(((ii-1)*5+1):(ii*5))
			if(ii==5) {Indices <- c(21:24)}			# no transitions from silence to silence
			TobsZaykinRows[ii] <- ZaykinT(t(PValuesObs[[gg]]),Indices,tauGrid[tt])
			TobsZaykinCols[ii] <- ZaykinT(PValuesObs[[gg]],Indices,tauGrid[tt])
			AdjustedPValueRows[[gg]][ii,tt] <- length(which(TobsZaykinRows[ii] > TValuesZaykinRows[ii,]))/ResampleSize
			AdjustedPValueCols[[gg]][ii,tt] <- length(which(TobsZaykinCols[ii] > TValuesZaykinCols[ii,]))/ResampleSize
			}
		}
	}
		
AdjustedPValueM <- NULL
for(gg in 1:2)
	{
	AdjustedPValueM[[gg]] <- numeric(2)
	Index=min(which(AdjustedPValue[[gg]]==min(AdjustedPValue[[gg]])))
	AdjustedPValueM[[gg]] <- cbind(tauGrid[Index],AdjustedPValue[[gg]][Index])
	colnames(AdjustedPValueM[[gg]]) <- c("tau","AdjustedPValue")
	}
print(AdjustedPValueM)

tauGridRowsMins <- AdjustedPValueRowsMins <- NULL
tauGridColsMins <- AdjustedPValueColsMins <- NULL
AdjustedPValueRowsM <- AdjustedPValueColsM <- NULL
for(gg in 1:2)
	{
	tauGridRowsMins[[gg]] <- AdjustedPValueRowsMins[[gg]] <- numeric(5) 
	tauGridColsMins[[gg]] <- AdjustedPValueColsMins[[gg]] <- numeric(5)
	for(ii in 1:5)
		{
		Index=min(which(AdjustedPValueRows[[gg]][ii,]==min(AdjustedPValueRows[[gg]][ii,])))
		tauGridRowsMins[[gg]][ii]=tauGrid[Index]
		AdjustedPValueRowsMins[[gg]][ii]=AdjustedPValueRows[[gg]][ii,Index]	
		Index=min(which(AdjustedPValueCols[[gg]][ii,]==min(AdjustedPValueCols[[gg]][ii,])))
		tauGridColsMins[[gg]][ii]=tauGrid[Index]
		AdjustedPValueColsMins[[gg]][ii]=AdjustedPValueCols[[gg]][ii,Index]	
		}
	AdjustedPValueRowsM[[gg]] <- cbind(tauGridRowsMins[[gg]],AdjustedPValueRowsMins[[gg]])
	AdjustedPValueColsM[[gg]] <- rbind(tauGridColsMins[[gg]],AdjustedPValueColsMins[[gg]])
	}
print(AdjustedPValueRowsM)
print(AdjustedPValueColsM)


#####################
## Adjust P-values ##
#####################

BFNAdjustedPValuesRows <- BHAdjustedPValuesRows <- BYAdjustedPValuesRows <- NULL
BFNAdjustedPValuesCols <- BHAdjustedPValuesCols <- BYAdjustedPValuesCols <- NULL
AdjustedPValueRowsMat <- AdjustedPValueColsMat <- NULL
for(gg in 1:2)
	{
	BFNAdjustedPValuesRows[[gg]] <- p.adjust(AdjustedPValueRowsMins[[gg]], method="bonferroni")
	BHAdjustedPValuesRows[[gg]] <- p.adjust(AdjustedPValueRowsMins[[gg]], method="BH")
	BYAdjustedPValuesRows[[gg]] <- p.adjust(AdjustedPValueRowsMins[[gg]], method="BY")

	BFNAdjustedPValuesCols[[gg]] <- p.adjust(AdjustedPValueColsMins[[gg]], method="bonferroni")
	BHAdjustedPValuesCols[[gg]] <- p.adjust(AdjustedPValueColsMins[[gg]], method="BH")
	BYAdjustedPValuesCols[[gg]] <- p.adjust(AdjustedPValueColsMins[[gg]], method="BY")
	
	AdjustedPValueRowsMat[[gg]] <- cbind(1:5, AdjustedPValueRowsMins[[gg]], BFNAdjustedPValuesRows[[gg]], BHAdjustedPValuesRows[[gg]], BYAdjustedPValuesRows[[gg]])
	colnames(AdjustedPValueRowsMat[[gg]])=c("rows","unadjusted","bonferroni","BH","BY")
	AdjustedPValueColsMat[[gg]] <- cbind(1:5, AdjustedPValueColsMins[[gg]], BFNAdjustedPValuesCols[[gg]], BHAdjustedPValuesCols[[gg]], BYAdjustedPValuesCols[[gg]])
	colnames(AdjustedPValueColsMat[[gg]])=c("cols","unadjusted","bonferroni","BH","BY")
	}
print(AdjustedPValueRowsMat)
print(AdjustedPValueColsMat)


#######################
## Generate Heatmaps ##
#######################


library(gridExtra)
PValuesObsALL <- NULL
for(gg in 1:2)
	{
	PValuesObsALL[[gg]] <- matrix(NA,6,6)
	PValuesObsALL[[gg]][1:5,1:5]=t(PValuesObs[[gg]][5:1,])
	PValuesObsALL[[gg]][1:5,6]= AdjustedPValueColsMins[[gg]][1:5]
	PValuesObsALL[[gg]][6,1:5]= AdjustedPValueRowsMins[[gg]][5:1]
	rownames(PValuesObsALL[[gg]])[1:6] <- c("d","m","s","u","x","Rows")
	colnames(PValuesObsALL[[gg]])[6:1] <- c("Cols","d","m","s","u","x")
	}
lv1 <- levelplot(PValuesObsALL[[1]],outer=T,col.regions=my_palette,xlab="",ylab="",panel=myPanel, main="Mutant",at=seq(0,1,length.out=100))
lv2 <- levelplot(PValuesObsALL[[2]],outer=T,col.regions=my_palette,xlab="",ylab="",panel=myPanel, main="Wild-type",at=seq(0,1,length.out=100))
grid.arrange(lv1, lv2, ncol=2)
