# Supplementary material for: A Foxp2 Mutation Implicated in Human Speech Deficits Alters Sequencing of Ultrasonic Vocalizations in Adult Male Mice
Source: Front Behav Neurosci. 2016 Oct 20;10:197. doi: 10.3389/fnbeh.2016.00197 (PMC5071336; doi:10.3389/fnbeh.2016.00197)
Supplement: Supplementary File — Syntax decoder R program. This folder that contains the R programs used in the syntax analysis. We have named the collection of programs “Syntax Decoder.” Tables of transitions syllable frequencies are required to be fed to the codes. To help the user understand the data structure, we have included two such example files (containing tables of transitions for LF and AF contexts), which can be used to understand the data structures and to try out the codes. [file DataSheet2.zip › Syntax Decoder/Syntax_Analysis - Tests_For_Differences_In_Dynamics_Between_Genotypes.R]

	################################################################################	
	### 	R program for testing for transition probablities in Markov models   ### 
	###			(last modified on Aug 28, 2016, Duke University, NC)			 ###
	###        		  (by Abhra Sarkar, abhra.stat@gmail.com)					 ###
	################################################################################   

# Reference: Chabout J., Sarkar A., Patel S., Radden T., Dunson D. B., Fisher, S. E. and  Jarvis E. D. (2016).
# A Foxp2 mutation implicated in human speech deficits alters sequencing of ultrasonic vocalizations in adult male mice. 
# Frontiers in Behavioral Neuroscience


	#######################################################################################
	### 	Testing for differeces in populations across mice, syllables and contexts  	### 
	#######################################################################################

rm(list=ls())
set.seed(1)
library(xtable)
library(lattice)

# Set the working directory to the folder containing the data sets.
setwd("/Users/abhrasarkar/Dropbox/Projects with Dr. D/Mice Data Testing FoxP2/Data Sets")


########################### 
###		Load Data Set	### 
########################### 

# The file should contain a list comprising tables of transitions for different mice and experimental conditions. 
# Also required are identifying numbers showing which mouse belongs to which genotype. See below. 
load('FoxP2_FE_tab_trnstn_mice.Rdata')	# comparison for FE 
tab_trnstn_mice 				# table of transitions 
dims <- dim(tab_trnstn_mice)	# start, end, mouse
Mice_In_G1 						# mice from genotype 1
Mice_In_G2 						# mice from genotype 2
Mouse_No <- dims[3]
n_group <- c(length(Mice_In_G1),length(Mice_In_G2))


###############################################
###	   Estimate Transition Probabilities 	###
###############################################

# {d,m,s,u,x} -> {1,2,3,4,5}		
pi_mle_mice <- array(0,dim=c(5,5,Mouse_No))
for(ii in 1:Mouse_No) 
	{
	pi_mle_mice[,,ii]  <- tab_trnstn_mice[,,ii]/rowSums(tab_trnstn_mice[,,ii])
	}
	


###########################
## Define Test Statistic ##
###########################

WMW_P_Values <- function(pi_mle_mice, Mice_In_G1, Mice_In_G2)
	{
	p_values <- matrix(1, 5, 5)	
	for(s1 in 1:5)
		for(s2 in 1:5)
			{
			if((s1==5)&&(s2==5))
				break;
			TStemp <- wilcox.test(pi_mle_mice[s1,s2, Mice_In_G1],pi_mle_mice[s1,s2, Mice_In_G2], paired=FALSE, exact=FALSE)
			p_values[s1,s2] <- TStemp$p.value
			}	
	return(p_values)
	}
	
PValuesObs <- WMW_P_Values(pi_mle_mice, Mice_In_G1, Mice_In_G2)	
minPValuesObs <- min(PValuesObs)
PValuesObs[5,5] <- NA 
rownames(PValuesObs) <- colnames(PValuesObs) <- c("d","m","s","u","x")

my_palette <- colorRampPalette(c("red2","red","orange","yellow","yellow2","chartreuse3","chartreuse4","darkgreen"))(n = 100)
myPanel <- function(x, y, z, ...) {
    panel.levelplot(x,y,z,...)
    panel.text(x, y, round(z,3))
	}
	
if(TRUE)	# figure showing observed local p-values
{
dev.new()
levelplot(t(PValuesObs[5:1,]),outer=T,col.regions=my_palette,xlab="",ylab="",panel=myPanel,at=seq(0,1,length.out=100))
}


#######################
### Zaykin's Method ###	combine local p-values to construct global/semi-global tests
#######################

ZaykinT <- function(PValues,indices,tau){
	pvect <- as.vector(PValues)		# Vectorization happens by columns
	pvect <- pvect[indices]	
	return(prod(pvect[pvect<tau]))}


ResampleSize <- 1000
PValues <- array(1,dim=c(5, 5, ResampleSize))
for(kk in 1:ResampleSize)
	{
	if(kk%%1000==0)
		print(kk)
	permutation <- sample(sum(n_group))
	Mice_In_G1_Resampled <- permutation[1:n_group[1]]
	Mice_In_G2_Resampled <- permutation[(n_group[1]+1):(n_group[1]+n_group[2])]
	PValues[,,kk] <- WMW_P_Values(pi_mle_mice, Mice_In_G1_Resampled, Mice_In_G2_Resampled)
	}

tauGrid <- seq(0.05,1.00,by=0.01)	# set of grid points for tau on which ZaykinT is to be computed 
AdjustedPValue <- numeric(length(tauGrid))
AdjustedPValueRows <- AdjustedPValueCols <- matrix(NA,5,length(tauGrid))
TValuesZaykin <- numeric(ResampleSize)
TobsZaykinRows <- TobsZaykinCols <- numeric(5)
TValuesZaykinRows <- TValuesZaykinCols <- matrix(NA,5,ResampleSize)
for(tt in 1:length(tauGrid))
	{
	print(tt)	# print progress
	for(kk in 1:ResampleSize)
		{
		TValuesZaykin[kk] <- ZaykinT(PValues[,,kk],c(1:24),tauGrid[tt])
		for(ii in 1:5)
			{
			Indices <- c(((ii-1)*5+1):(ii*5))
			if(ii==5) {Indices <- c(21:24)}			# no transitions from silence to silence
			TValuesZaykinRows[ii,kk] <- ZaykinT(t(PValues[,,kk]),Indices,tauGrid[tt])		# Transpose
			TValuesZaykinCols[ii,kk] <- ZaykinT(PValues[,,kk],Indices,tauGrid[tt])
			}
		}
	TobsZaykin <- ZaykinT(PValuesObs,c(1:24),tauGrid[tt])
	AdjustedPValue[tt] <- length(which(TobsZaykin > TValuesZaykin))/ResampleSize
	for(ii in 1:5)
		{
		Indices <- c(((ii-1)*5+1):(ii*5))
		if(ii==5) {Indices <- c(21:24)}			# no transitions from silence to silence
		TobsZaykinRows[ii] <- ZaykinT(t(PValuesObs),Indices,tauGrid[tt])
		TobsZaykinCols[ii] <- ZaykinT(PValuesObs,Indices,tauGrid[tt])
		AdjustedPValueRows[ii,tt] <- length(which(TobsZaykinRows[ii] > TValuesZaykinRows[ii,]))/ResampleSize
		AdjustedPValueCols[ii,tt] <- length(which(TobsZaykinCols[ii] > TValuesZaykinCols[ii,]))/ResampleSize
		}
	}
Index=min(which(AdjustedPValue==min(AdjustedPValue)))
print(cbind(tauGrid[Index],AdjustedPValue[Index]))
tauGridRowsMins <- AdjustedPValueRowsMins <- numeric(5) 
tauGridColsMins <- AdjustedPValueColsMins <- numeric(5) 
for(ii in 1:5)
	{Index=min(which(AdjustedPValueRows[ii,]==min(AdjustedPValueRows[ii,])))
	tauGridRowsMins[ii]=tauGrid[Index]
	AdjustedPValueRowsMins[ii]=AdjustedPValueRows[ii,Index]	
	Index=min(which(AdjustedPValueCols[ii,]==min(AdjustedPValueCols[ii,])))
	tauGridColsMins[ii]=tauGrid[Index]
	AdjustedPValueColsMins[ii]=AdjustedPValueCols[ii,Index]	
	}
print(cbind(tauGridRowsMins,AdjustedPValueRowsMins))
print(rbind(tauGridColsMins,AdjustedPValueColsMins))


if(FALSE) # Replace by TRUE to plot these additional figures
{
dev.new()
par(mfrow=c(2,5))
for(ii in 1:5)
	{plot(tauGrid, AdjustedPValueRows[ii,],pch=16,xlab=expression(tau),ylim=c(0,max(c(0.01,AdjustedPValueRows[ii,]))),ylab="TPM based combined p-value",main=paste("Transitions from Row ",ii),type="o",cex=0.5)
	abline(v=tauGridRowsMins[ii],col='red')}
for(ii in 1:5)
	{plot(tauGrid, AdjustedPValueCols[ii,],pch=16,xlab=expression(tau),ylim=c(0,max(c(0.01,AdjustedPValueCols[ii,]))),ylab="TPM based combined p-value",main=paste("Transitions to Column ",ii),type="o",cex=0.5)
	abline(v=tauGridColsMins[ii],col='red')}
par(mfrow=c(1,1))

dev.new()
plot(tauGrid, AdjustedPValue, type="o",pch=16)
}


#####################
## Adjust P-values ##
#####################

BFNAdjustedPValuesRows <- p.adjust(AdjustedPValueRowsMins, method="bonferroni")
BHAdjustedPValuesRows <- p.adjust(AdjustedPValueRowsMins, method="BH")
BYAdjustedPValuesRows <- p.adjust(AdjustedPValueRowsMins, method="BY")

BFNAdjustedPValuesCols <- p.adjust(AdjustedPValueColsMins, method="bonferroni")
BHAdjustedPValuesCols <- p.adjust(AdjustedPValueColsMins, method="BH")
BYAdjustedPValuesCols <- p.adjust(AdjustedPValueColsMins, method="BY")

print(cbind(1:5, AdjustedPValueRowsMins, BFNAdjustedPValuesRows, BHAdjustedPValuesRows, BYAdjustedPValuesRows))
print(cbind(1:5, AdjustedPValueColsMins, BFNAdjustedPValuesCols, BHAdjustedPValuesCols, BYAdjustedPValuesCols))


#######################
## Generate Heatmaps ##
#######################


dev.new()
PValuesObsALL <- matrix(NA,6,6)
PValuesObsALL[1:5,1:5]=t(PValuesObs[5:1,])
PValuesObsALL[1:5,6]= AdjustedPValueColsMins[1:5]
PValuesObsALL[6,1:5]= AdjustedPValueRowsMins[5:1]
rownames(PValuesObsALL)[1:6] <- c("d","m","s","u","x","Rows")
colnames(PValuesObsALL)[6:1] <- c("Cols","d","m","s","u","x")
levelplot(PValuesObsALL,outer=T,col.regions=my_palette,xlab="",ylab="",panel=myPanel,at=seq(0,1,length.out=100))
